# Supplementary material for: A Practical Guide to Surface Kinetic Monte Carlo Simulations
Source: Front Chem. 2019 Apr 9;7:202. doi: 10.3389/fchem.2019.00202 (PMC6465329; doi:10.3389/fchem.2019.00202)
Supplement: Supplementary file 1 [file Data_Sheet_1.ZIP]

Archive with 12 entries (12 files):
- SI_data/~$ditional_explanations_KMOS_scripts.docx
- SI_data/~WRL3935.tmp
- SI_data/Additional_explanations_KMOS_scripts.pdf
- SI_data/benchmarks_COoxRuO2_lat_int.xls
- SI_data/render_Au100_diffusion.py
- SI_data/render_COoxRuO2.py
- SI_data/render_COoxRuO2_lat_int.py
- SI_data/render_SOSadsdes.py
- SI_data/run_and_plot_Au100_diffusion.py
- SI_data/run_and_plot_COoxRuO2.py
- SI_data/run_SOSadsdes.py
- SI_data/view_SOSadsdes.py
