# Supplementary material for: A Practical Guide to Surface Kinetic Monte Carlo Simulations
Source: Front Chem. 2019 Apr 9;7:202. doi: 10.3389/fchem.2019.00202 (PMC6465329; doi:10.3389/fchem.2019.00202)
Supplement: Supplementary file 1 [file Data_Sheet_1.ZIP › SI_data/render_Au100_diffusion.py]

"""
Simple adatom diffusion model
"""
from kmos.types import *

pt = Project()
# Meta information
pt.set_meta(author='Mie Andersen',
            email='mie.andersen@ch.tum.de',
            model_name='Au100_diffusion_model',
            model_dimension=2)

# Species
pt.add_species(name='empty', color='#d3d3d3')
pt.add_species(name='Au', color = '#00ff00',
               representation="Atoms('Au')")
pt.species_list.default_species = 'empty'

# Layers
layer = Layer(name='default')
layer.sites.append(Site(name='a', pos='0.5 0.5 0.5',
                        default_species='empty'))
pt.add_layer(layer)
pt.lattice.cell = np.diag([2.885, 2.885, 10])

# Parameters
pt.add_parameter(name= 'E_hop', value = 0.83)
pt.add_parameter(name= 'E_exc', value = 0.65)
pt.add_parameter(name= 'eps_int', value = 0.1, adjustable=True, min=0.0, max=0.2)
pt.add_parameter(name='T', value = 300)

# Coords
center = pt.lattice.generate_coord('a.(0,0,0).default')

#Coordinates for hopping diffusion
up = pt.lattice.generate_coord('a.(0,1,0).default')
down = pt.lattice.generate_coord('a.(0,-1,0).default')
left = pt.lattice.generate_coord('a.(-1,0,0).default')
right = pt.lattice.generate_coord('a.(1,0,0).default')

#Coordinates for exchange diffusion
right_up = pt.lattice.generate_coord('a.(1,1,0).default')
right_down = pt.lattice.generate_coord('a.(1,-1,0).default')
left_up = pt.lattice.generate_coord('a.(-1,1,0).default')
left_down = pt.lattice.generate_coord('a.(-1,-1,0).default')

# Processes
pt.add_process(name='hop_up',
               conditions=[Condition(species='Au', coord=center),
                           Condition(species='empty', coord=up)],
               actions=[Action(species='Au', coord=up),
                        Action(species='empty', coord=center)],
               rate_constant='1/(beta*h)*exp(-beta*E_hop*eV)')

pt.add_process(name='hop_down',
               conditions=[Condition(species='Au', coord=center),
                           Condition(species='empty', coord=down)],
               actions=[Action(species='Au', coord=down),
                        Action(species='empty', coord=center)],
               rate_constant='1/(beta*h)*exp(-beta*E_hop*eV)')

pt.add_process(name='hop_left',
               conditions=[Condition(species='Au', coord=center),
                           Condition(species='empty', coord=left)],
               actions=[Action(species='Au', coord=left),
                        Action(species='empty', coord=center)],
               rate_constant='1/(beta*h)*exp(-beta*E_hop*eV)')

pt.add_process(name='hop_right',
               conditions=[Condition(species='Au', coord=center),
                           Condition(species='empty', coord=right)],
               actions=[Action(species='Au', coord=right),
                        Action(species='empty', coord=center)],
               rate_constant='1/(beta*h)*exp(-beta*E_hop*eV)')

pt.add_process(name='exc_right_up',
               conditions=[Condition(species='Au', coord=center),
                           Condition(species='empty', coord=right_up)],
               actions=[Action(species='Au', coord=right_up),
                        Action(species='empty', coord=center)],
               rate_constant='1/(beta*h)*exp(-beta*E_exc*eV)')

pt.add_process(name='exc_right_down',
               conditions=[Condition(species='Au', coord=center),
                           Condition(species='empty', coord=right_down)],
               actions=[Action(species='Au', coord=right_down),
                        Action(species='empty', coord=center)],
               rate_constant='1/(beta*h)*exp(-beta*E_exc*eV)')

pt.add_process(name='exc_left_up',
               conditions=[Condition(species='Au', coord=center),
                           Condition(species='empty', coord=left_up)],
               actions=[Action(species='Au', coord=left_up),
                        Action(species='empty', coord=center)],
               rate_constant='1/(beta*h)*exp(-beta*E_exc*eV)')

pt.add_process(name='exc_left_down',
               conditions=[Condition(species='Au', coord=center),
                           Condition(species='empty', coord=left_down)],
               actions=[Action(species='Au', coord=left_down),
                        Action(species='empty', coord=center)],
               rate_constant='1/(beta*h)*exp(-beta*E_exc*eV)')

# Export
pt.export_xml_file('Au100_diffusion_model.xml')
