# Supplementary material for: A Practical Guide to Surface Kinetic Monte Carlo Simulations
Source: Front Chem. 2019 Apr 9;7:202. doi: 10.3389/fchem.2019.00202 (PMC6465329; doi:10.3389/fchem.2019.00202)
Supplement: Supplementary file 1 [file Data_Sheet_1.ZIP › SI_data/render_COoxRuO2_lat_int.py]

#!/usr/bin/env python

"""
Renders and builds a kmos model for CO oxidation on RuO2.
It can render models for the different backends and
adds a given amount of lateral interactions automatically.
"""

from itertools import product
import os
import sys
import time

import numpy as np

from kmos.cli import main as cli_main
from kmos.types import Action, Bystander, Condition, Layer, Process, Project, Site, Species


def render_model(lat_ints, backend, compile_time_path=None):
    """
    Parameters:
    -----------
    lat_ints : int
        amount of bystanders for each process
    backend : str
        kmos backend in ('otf', 'local_smart', 'lat_int')
    compile_time_path : str
        If it is not None, store the compile time
        in a file using the .csv format
    """

    # Project
    pt = Project()
    pt.set_meta(
        author='Michael Seibt',
        email='michael.seibt@tum.de',
        model_name='benchmark-{backend}-{lat_ints}'.format(backend=backend, lat_ints=lat_ints),
        model_dimension=2
    )

    # Species
    pt.add_species(
        Species(name='empty', color='#ffffff'),
        Species(name='CO', color='#000000', representation="Atoms('CO',[[0,0,0],[0,0,1.2]])"),
        Species(name='O', color='#ff0000', representation="Atoms('O')")
    )
    pt.species_list.default_species = 'empty'

    # Lattice
    layer = Layer(name='ruo2')
    layer.add_site(
        Site(name='bridge', pos='0.0 0.5 0.7'),
        Site(name='cus', pos='0.5 0.5 0.7')
    )
    pt.add_layer(layer)

    pt.lattice.representation = """[
    Atoms(symbols='O2Ru2',
          pbc=np.array([False, False, False], dtype=bool),
          cell=np.array(
        [[ 6.39 ,   0.   ,   0.   ],
        [  0.   ,   3.116,   0.   ],
        [  0.   ,   0.   ,  20.   ]]),
          positions=np.array(
        [[ 4.435981  ,   0.        ,  10. ],
        [  1.95416379,   0.        ,  10. ],
        [  0.        ,   0.        ,  10. ],
        [  3.1950724 ,   1.5582457 ,  10. ]]))
    ]"""
    pt.lattice.cell = np.diag([6.43, 3.12, 20])

    # Coordinates
    cus = pt.lattice.generate_coord('cus.(0,0,0).ruo2')
    cus_right = pt.lattice.generate_coord('bridge.(1,0,0).ruo2')
    cus_up = pt.lattice.generate_coord('cus.(0,1,0).ruo2')

    bridge = pt.lattice.generate_coord('bridge.(0,0,0).ruo2')
    bridge_right = pt.lattice.generate_coord('cus.(0,0,0).ruo2')
    bridge_up = pt.lattice.generate_coord('bridge.(0,1,0).ruo2')

    # Bystander coordinates
    base_bystander_list = pt.lattice.generate_coord_set(size=[2, 2, 1], layer_name='ruo2')

    cus_ads_nn = [coord for coord in base_bystander_list if coord not in [cus, ]][:lat_ints]
    bri_ads_nn = [coord for coord in base_bystander_list if coord not in [bridge, ]][:lat_ints]
    cus_up_nn = [coord for coord in base_bystander_list if coord not in [cus, cus_up]][:lat_ints]
    bri_up_nn = [coord for coord in base_bystander_list if coord not in [bridge, bridge_up]][:lat_ints]
    bri_cus_nn = [coord for coord in base_bystander_list if coord not in [bridge, bridge_right]][:lat_ints]
    cus_bri_nn = [coord for coord in base_bystander_list if coord not in [cus, cus_right]][:lat_ints]

    # Bystanders
    allowed_species = ['O', 'CO']
    cus_ads_bystanders = [Bystander(coord=coord, allowed_species=allowed_species, flag='1nn') for coord in cus_ads_nn]
    bri_ads_bystanders = [Bystander(coord=coord, allowed_species=allowed_species, flag='1nn') for coord in bri_ads_nn]
    cus_up_bystanders = [Bystander(coord=coord, allowed_species=allowed_species, flag='1nn') for coord in cus_up_nn]
    bri_up_bystanders = [Bystander(coord=coord, allowed_species=allowed_species, flag='1nn') for coord in bri_up_nn]
    bri_cus_bystanders = [Bystander(coord=coord, allowed_species=allowed_species, flag='1nn') for coord in bri_cus_nn]
    cus_bri_bystanders = [Bystander(coord=coord, allowed_species=allowed_species, flag='1nn') for coord in cus_bri_nn]

    # Parameters
    pt.add_parameter(name='p_COgas', value=1e-10, adjustable=True, min=1e-13, max=1e2, scale='log')
    pt.add_parameter(name='p_O2gas', value=1e-5, adjustable=True, min=1e-15, max=1e2, scale='log')
    pt.add_parameter(name='T', value=350, adjustable=True, min=300, max=1500)

    pt.add_parameter(name='A', value='%s*angstrom**2' % (pt.lattice.cell[0, 0] * pt.lattice.cell[1, 1]))
    pt.add_parameter(name='E_O_bridge', value=-2.3)
    pt.add_parameter(name='E_O_cus', value=-1.0)
    pt.add_parameter(name='E_CO_bridge', value=-1.6)
    pt.add_parameter(name='E_CO_cus', value=-1.3)

    pt.add_parameter(name='E_react_Ocus_COcus', value=0.9)
    pt.add_parameter(name='E_react_Ocus_CObridge', value=0.8)
    pt.add_parameter(name='E_react_Obridge_COcus', value=1.2)
    pt.add_parameter(name='E_react_Obridge_CObridge', value=1.5)

    pt.add_parameter(name='E_COdiff_cus_cus', value=1.7)
    pt.add_parameter(name='E_COdiff_cus_bridge', value=1.3)
    pt.add_parameter(name='E_COdiff_bridge_bridge', value=0.6)
    pt.add_parameter(name='E_COdiff_bridge_cus', value=1.6)

    pt.add_parameter(name='E_Odiff_cus_cus', value=1.6)
    pt.add_parameter(name='E_Odiff_bridge_bridge', value=0.7)
    pt.add_parameter(name='E_Odiff_bridge_cus', value=2.3)
    pt.add_parameter(name='E_Odiff_cus_bridge', value=1.0)

    class ProcessHolder(object):
        """
        Serves as a container for processes to manipulate these
        processes on the fly according to the backend used for compilation.
        I.e. add processes for all configurations and don't add *bystander_list*
        and *otf_rate* for the local_smart and lat_int backend.
        """
        def __init__(self):
            """ basic processes """
            self.processes = []
            self.process_counter = 0

        def add_process(self, **kwargs):
            """ add basic process to this holder """
            self.processes.append(kwargs)

        def add_project_processes(self, pt, backend='otf'):
            """ add all processes to the project according to the backend """
            if backend == 'otf':
                for process in self.processes:
                    pt.add_process(**process)
            elif backend == 'local_smart' or backend == 'lat_int':
                # iterate over forward and backward processes together, to group them manually for
                # the acceleration algorithm
                for forward_process, backward_process in zip(self.processes[0::2], self.processes[1::2]):
                    forward_process.pop('otf_rate')
                    backward_process.pop('otf_rate')

                    # bystanders are the same for both processes here
                    backward_process.pop('bystander_list')
                    coords = [c.coord for c in forward_process.pop('bystander_list')]

                    # naming of actions
                    forward_process['action_list'] = forward_process.pop('actions')
                    backward_process['action_list'] = backward_process.pop('actions')

                    forward_base_conditions = forward_process.pop('conditions')
                    backward_base_conditions = backward_process.pop('conditions')

                    forward_name = forward_process.pop('name')
                    backward_name = backward_process.pop('name')

                    # bystanders are represented as additional processes with more conditions
                    # for each species configuration add an process
                    for conf in product(['empty', 'O', 'CO'], repeat=lat_ints):
                        forward_process['name'] = "{name}_{count}".format(
                            name=forward_name,
                            count=self.process_counter
                        )
                        backward_process['name'] = "{name}_{count}".format(
                            name=backward_name,
                            count=self.process_counter
                        )
                        forward_process['paired_with'] = str(self.process_counter)
                        backward_process['paired_with'] = str(self.process_counter)

                        forward_process['condition_list'] = forward_base_conditions[:]
                        backward_process['condition_list'] = backward_base_conditions[:]

                        # add a condition for each observed bystander site
                        # given the current species configuration
                        for tmp_species, tmp_coord in zip(conf, coords):
                            forward_process['condition_list'].append(Condition(species=tmp_species, coord=tmp_coord))
                            backward_process['condition_list'].append(Condition(species=tmp_species, coord=tmp_coord))

                        pt.add_process(Process(**forward_process))
                        pt.add_process(Process(**backward_process))

                        self.process_counter += 1
            return pt

    process_holder = ProcessHolder()

    # Processes
    # CO Adsorption/Desorption
    process_holder.add_process(
        name='CO_adsorption_cus',
        conditions=[Condition(species='empty', coord=cus)],
        actions=[Action(species='CO', coord=cus)],
        bystander_list=cus_ads_bystanders,
        rate_constant='p_COgas*bar*A/2/sqrt(2*pi*umass*m_CO/beta)',
        otf_rate='base_rate*exp(0.0 * (nr_CO_1nn + nr_O_1nn) )'
    )
    process_holder.add_process(
        name='CO_desorption_cus',
        conditions=[Condition(species='CO', coord=cus)],
        actions=[Action(species='empty', coord=cus)],
        bystander_list=cus_ads_bystanders,
        rate_constant='p_COgas*bar*A/2/sqrt(2*pi*umass*m_CO/beta)*exp(beta*(E_CO_cus-mu_COgas)*eV)',
        otf_rate='base_rate*exp(0.0 * (nr_CO_1nn + nr_O_1nn) )'
    )

    process_holder.add_process(
        name='CO_adsorption_bridge',
        conditions=[Condition(species='empty', coord=bridge)],
        actions=[Action(species='CO', coord=bridge)],
        bystander_list=bri_ads_bystanders,
        rate_constant='p_COgas*bar*A/2/sqrt(2*pi*umass*m_CO/beta)',
        otf_rate='base_rate*exp(0.0 * (nr_CO_1nn + nr_O_1nn) )'
    )
    process_holder.add_process(
        name='CO_desorption_bridge',
        conditions=[Condition(species='CO', coord=bridge)],
        actions=[Action(species='empty', coord=bridge)],
        bystander_list=bri_ads_bystanders,
        rate_constant='p_COgas*bar*A/2/sqrt(2*pi*umass*m_CO/beta)*exp(beta*(E_CO_bridge-mu_COgas)*eV)',
        otf_rate='base_rate*exp(0.0 * (nr_CO_1nn + nr_O_1nn) )'
    )

    # CO diffusion
    # cus/cus
    process_holder.add_process(
        name='COdiff_cus_up',
        conditions=[Condition(species='CO', coord=cus), Condition(species='empty', coord=cus_up)],
        actions=[Condition(species='empty', coord=cus), Condition(species='CO', coord=cus_up)],
        bystander_list=cus_up_bystanders,
        rate_constant='(beta*h)**(-1)*exp(-beta*(E_COdiff_cus_cus)*eV)',
        otf_rate='base_rate*exp(0.0 * (nr_CO_1nn + nr_O_1nn) )'
    )
    process_holder.add_process(
        name='COdiff_cus_down',
        conditions=[Condition(species='CO', coord=cus_up), Condition(species='empty', coord=cus)],
        actions=[Condition(species='empty', coord=cus_up), Condition(species='CO', coord=cus)],
        bystander_list=cus_up_bystanders,
        rate_constant='(beta*h)**(-1)*exp(-beta*(E_COdiff_cus_cus)*eV)',
        otf_rate='base_rate*exp(0.0 * (nr_CO_1nn + nr_O_1nn) )'
    )

    # bridge/bridge
    process_holder.add_process(
        name='COdiff_bridge_up',
        conditions=[Condition(species='CO', coord=bridge), Condition(species='empty', coord=bridge_up)],
        actions=[Condition(species='empty', coord=bridge), Condition(species='CO', coord=bridge_up)],
        bystander_list=bri_up_bystanders,
        rate_constant='(beta*h)**(-1)*exp(-beta*(E_COdiff_bridge_bridge)*eV)',
        otf_rate='base_rate*exp(0.0 * (nr_CO_1nn + nr_O_1nn) )'
    )
    process_holder.add_process(
        name='COdiff_bridge_down',
        conditions=[Condition(species='CO', coord=bridge_up), Condition(species='empty', coord=bridge)],
        actions=[Condition(species='empty', coord=bridge_up), Condition(species='CO', coord=bridge)],
        bystander_list=bri_up_bystanders,
        rate_constant='(beta*h)**(-1)*exp(-beta*(E_COdiff_bridge_bridge)*eV)',
        otf_rate='base_rate*exp(0.0 * (nr_CO_1nn + nr_O_1nn) )'
    )

    # bridge/cus
    process_holder.add_process(
        name='COdiff_bridge_right',
        conditions=[Condition(species='CO', coord=bridge), Condition(species='empty', coord=bridge_right)],
        actions=[Condition(species='empty', coord=bridge), Condition(species='CO', coord=bridge_right)],
        bystander_list=bri_cus_bystanders,
        rate_constant='(beta*h)**(-1)*exp(-beta*(E_COdiff_bridge_cus)*eV)',
        otf_rate='base_rate*exp(0.0 * (nr_CO_1nn + nr_O_1nn) )'
    )
    process_holder.add_process(
        name='COdiff_bridge_left',
        conditions=[Condition(species='CO', coord=bridge_right), Condition(species='empty', coord=bridge)],
        actions=[Condition(species='empty', coord=bridge_right), Condition(species='CO', coord=bridge)],
        bystander_list=bri_cus_bystanders,
        rate_constant='(beta*h)**(-1)*exp(-beta*(E_COdiff_cus_bridge)*eV)',
        otf_rate='base_rate*exp(0.0 * (nr_CO_1nn + nr_O_1nn) )'
    )

    # bridge/cus
    process_holder.add_process(
        name='COdiff_cus_right',
        conditions=[Condition(species='CO', coord=cus), Condition(species='empty', coord=cus_right)],
        actions=[Condition(species='empty', coord=cus), Condition(species='CO', coord=cus_right)],
        bystander_list=cus_bri_bystanders,
        rate_constant='(beta*h)**(-1)*exp(-beta*(E_COdiff_cus_bridge)*eV)',
        otf_rate='base_rate*exp(0.0 * (nr_CO_1nn + nr_O_1nn) )'
    )
    process_holder.add_process(
        name='COdiff_cus_left',
        conditions=[Condition(species='CO', coord=cus_right), Condition(species='empty', coord=cus)],
        actions=[Condition(species='empty', coord=cus_right), Condition(species='CO', coord=cus)],
        bystander_list=cus_bri_bystanders,
        rate_constant='(beta*h)**(-1)*exp(-beta*(E_COdiff_bridge_cus)*eV)',
        otf_rate='base_rate*exp(0.0 * (nr_CO_1nn + nr_O_1nn) )'
    )

    # O2 Adsorption/Desorption
    # avoiding double-counting ...
    process_holder.add_process(
        name='O2_adsorption_cus_up',
        conditions=[Condition(species='empty', coord=cus), Condition(species='empty', coord=cus_up)],
        actions=[Condition(species='O', coord=cus), Condition(species='O', coord=cus_up)],
        bystander_list=cus_up_bystanders,
        rate_constant='p_O2gas*bar*A/sqrt(2*pi*umass*m_O2/beta)',
        otf_rate='base_rate*exp(0.0 * (nr_CO_1nn + nr_O_1nn) )'
    )
    process_holder.add_process(
        name='O2_desorption_cus_up',
        conditions=[Condition(species='O', coord=cus), Condition(species='O', coord=cus_up)],
        actions=[Condition(species='empty', coord=cus), Condition(species='empty', coord=cus_up)],
        bystander_list=cus_up_bystanders,
        rate_constant='p_O2gas*bar*A/sqrt(2*pi*umass*m_O2/beta)*exp(beta*(2*E_O_cus-mu_O2gas)*eV)',
        otf_rate='base_rate*exp(0.0 * (nr_CO_1nn + nr_O_1nn) )'
    )

    process_holder.add_process(
        name='O2_adsorption_cus_right',
        conditions=[Condition(species='empty', coord=cus), Condition(species='empty', coord=cus_right)],
        actions=[Condition(species='O', coord=cus), Condition(species='O', coord=cus_right)],
        bystander_list=cus_bri_bystanders,
        rate_constant='p_O2gas*bar*A/sqrt(2*pi*umass*m_O2/beta)',
        otf_rate='base_rate*exp(0.0 * (nr_CO_1nn + nr_O_1nn) )'
    )
    process_holder.add_process(
        name='O2_desorption_cus_right',
        conditions=[Condition(species='O', coord=cus), Condition(species='O', coord=cus_right)],
        actions=[Condition(species='empty', coord=cus), Condition(species='empty', coord=cus_right)],
        bystander_list=cus_bri_bystanders,
        rate_constant='p_O2gas*bar*A/sqrt(2*pi*umass*m_O2/beta)*exp(beta*((E_O_cus+E_O_bridge)-mu_O2gas)*eV)',
        otf_rate='base_rate*exp(0.0 * (nr_CO_1nn + nr_O_1nn) )'
    )

    process_holder.add_process(
        name='O2_adsorption_bridge_up',
        conditions=[Condition(species='empty', coord=bridge), Condition(species='empty', coord=bridge_up)],
        actions=[Condition(species='O', coord=bridge), Condition(species='O', coord=bridge_up)],
        bystander_list=bri_up_bystanders,
        rate_constant='p_O2gas*bar*A/sqrt(2*pi*umass*m_O2/beta)',
        otf_rate='base_rate*exp(0.0 * (nr_CO_1nn + nr_O_1nn) )'
    )
    process_holder.add_process(
        name='O2_desorption_bridge_up',
        conditions=[Condition(species='O', coord=bridge), Condition(species='O', coord=bridge_up)],
        actions=[Condition(species='empty', coord=bridge), Condition(species='empty', coord=bridge_up)],
        bystander_list=bri_up_bystanders,
        rate_constant='p_O2gas*bar*A/sqrt(2*pi*umass*m_O2/beta)*exp(beta*(2*E_O_bridge-mu_O2gas)*eV)',
        otf_rate='base_rate*exp(0.0 * (nr_CO_1nn + nr_O_1nn) )'
    )

    process_holder.add_process(
        name='O2_adsorption_bridge_right',
        conditions=[Condition(species='empty', coord=bridge), Condition(species='empty', coord=bridge_right)],
        actions=[Condition(species='O', coord=bridge), Condition(species='O', coord=bridge_right)],
        bystander_list=bri_cus_bystanders,
        rate_constant='p_O2gas*bar*A/sqrt(2*pi*umass*m_O2/beta)',
        otf_rate='base_rate*exp(0.0 * (nr_CO_1nn + nr_O_1nn) )'
    )
    process_holder.add_process(
        name='O2_desorption_bridge_right',
        conditions=[Condition(species='O', coord=bridge), Condition(species='O', coord=bridge_right)],
        actions=[Condition(species='empty', coord=bridge), Condition(species='empty', coord=bridge_right)],
        bystander_list=bri_cus_bystanders,
        rate_constant='p_O2gas*bar*A/sqrt(2*pi*umass*m_O2/beta)*exp(beta*((E_O_bridge+E_O_cus)-mu_O2gas)*eV)',
        otf_rate='base_rate*exp(0.0 * (nr_CO_1nn + nr_O_1nn) )'
    )

    # O diffusion
    # cus/cus
    process_holder.add_process(
        name='Odiff_cus_up',
        conditions=[Condition(species='O', coord=cus), Condition(species='empty', coord=cus_up)],
        actions=[Condition(species='empty', coord=cus), Condition(species='O', coord=cus_up)],
        bystander_list=cus_up_bystanders,
        rate_constant='(beta*h)**(-1)*exp(-beta*(E_Odiff_cus_cus)*eV)',
        otf_rate='base_rate*exp(0.0 * (nr_CO_1nn + nr_O_1nn) )'
    )
    process_holder.add_process(
        name='Odiff_cus_down',
        conditions=[Condition(species='O', coord=cus_up), Condition(species='empty', coord=cus)],
        actions=[Condition(species='empty', coord=cus_up), Condition(species='O', coord=cus)],
        bystander_list=cus_up_bystanders,
        rate_constant='(beta*h)**(-1)*exp(-beta*(E_Odiff_cus_cus)*eV)',
        otf_rate='base_rate*exp(0.0 * (nr_CO_1nn + nr_O_1nn) )'
    )

    # bridge/bridge
    process_holder.add_process(
        name='Odiff_bridge_up',
        conditions=[Condition(species='O', coord=bridge), Condition(species='empty', coord=bridge_up)],
        actions=[Condition(species='empty', coord=bridge), Condition(species='O', coord=bridge_up)],
        bystander_list=bri_up_bystanders,
        rate_constant='(beta*h)**(-1)*exp(-beta*(E_Odiff_bridge_bridge)*eV)',
        otf_rate='base_rate*exp(0.0 * (nr_CO_1nn + nr_O_1nn) )'
    )
    process_holder.add_process(
        name='Odiff_bridge_down',
        conditions=[Condition(species='O', coord=bridge_up), Condition(species='empty', coord=bridge)],
        actions=[Condition(species='empty', coord=bridge_up), Condition(species='O', coord=bridge)],
        bystander_list=bri_up_bystanders,
        rate_constant='(beta*h)**(-1)*exp(-beta*(E_Odiff_bridge_bridge)*eV)',
        otf_rate='base_rate*exp(0.0 * (nr_CO_1nn + nr_O_1nn) )'
    )

    # bridge/cus
    process_holder.add_process(
        name='Odiff_bridge_right',
        conditions=[Condition(species='O', coord=bridge), Condition(species='empty', coord=bridge_right)],
        actions=[Condition(species='empty', coord=bridge), Condition(species='O', coord=bridge_right)],
        bystander_list=bri_cus_bystanders,
        rate_constant='(beta*h)**(-1)*exp(-beta*(E_Odiff_bridge_cus)*eV)',
        otf_rate='base_rate*exp(0.0 * (nr_CO_1nn + nr_O_1nn) )'
    )
    process_holder.add_process(
        name='Odiff_bridge_left',
        conditions=[Condition(species='O', coord=bridge_right), Condition(species='empty', coord=bridge)],
        actions=[Condition(species='empty', coord=bridge_right), Condition(species='O', coord=bridge)],
        bystander_list=bri_cus_bystanders,
        rate_constant='(beta*h)**(-1)*exp(-beta*(E_Odiff_cus_bridge)*eV)',
        otf_rate='base_rate*exp(0.0 * (nr_CO_1nn + nr_O_1nn) )'
    )

    # bridge/cus
    process_holder.add_process(
        name='Odiff_cus_right',
        conditions=[Condition(species='O', coord=cus), Condition(species='empty', coord=cus_right)],
        actions=[Condition(species='empty', coord=cus), Condition(species='O', coord=cus_right)],
        bystander_list=cus_bri_bystanders,
        rate_constant='(beta*h)**(-1)*exp(-beta*(E_Odiff_cus_bridge)*eV)',
        otf_rate='base_rate*exp(0.0 * (nr_CO_1nn + nr_O_1nn) )'
    )
    process_holder.add_process(
        name='Odiff_cus_left',
        conditions=[Condition(species='O', coord=cus_right), Condition(species='empty', coord=cus)],
        actions=[Condition(species='empty', coord=cus_right), Condition(species='O', coord=cus)],
        bystander_list=cus_bri_bystanders,
        rate_constant='(beta*h)**(-1)*exp(-beta*(E_Odiff_bridge_cus)*eV)',
        otf_rate='base_rate*exp(0.0 * (nr_CO_1nn + nr_O_1nn) )'
    )

    # Reaction
    process_holder.add_process(
        name='React_cus_up',
        conditions=[Condition(species='O', coord=cus), Condition(species='CO', coord=cus_up)],
        actions=[Action(species='empty', coord=cus), Action(species='empty', coord=cus_up)],
        bystander_list=cus_up_bystanders,
        rate_constant='(beta*h)**(-1)*exp(-beta*E_react_Ocus_COcus*eV)',
        otf_rate='base_rate*exp(0.0 * (nr_CO_1nn + nr_O_1nn) )',
        tof_count={'CO_oxidation': 1}
    )
    process_holder.add_process(
        name='Ads_cus_up',
        conditions=[Condition(species='empty', coord=cus), Condition(species='empty', coord=cus_up)],
        actions=[Action(species='O', coord=cus), Action(species='CO', coord=cus_up)],
        bystander_list=cus_up_bystanders,
        rate_constant='0',
        otf_rate='base_rate*exp(0.0 * (nr_CO_1nn + nr_O_1nn) )',
        tof_count={'CO_oxidation': -1}
    )

    process_holder.add_process(
        name='React_cus_down',
        conditions=[Condition(species='O', coord=cus_up), Condition(species='CO', coord=cus)],
        actions=[Action(species='empty', coord=cus_up), Action(species='empty', coord=cus)],
        bystander_list=cus_up_bystanders,
        rate_constant='(beta*h)**(-1)*exp(-beta*E_react_Ocus_COcus*eV)',
        otf_rate='base_rate*exp(0.0 * (nr_CO_1nn + nr_O_1nn) )',
        tof_count={'CO_oxidation': 1}
    )
    process_holder.add_process(
        name='Ads_cus_down',
        conditions=[Condition(species='empty', coord=cus_up), Condition(species='empty', coord=cus)],
        actions=[Action(species='O', coord=cus_up), Action(species='CO', coord=cus)],
        bystander_list=cus_up_bystanders,
        rate_constant='0',
        otf_rate='base_rate*exp(0.0 * (nr_CO_1nn + nr_O_1nn) )',
        tof_count={'CO_oxidation': -1}
    )

    process_holder.add_process(
        name='React_cus_right',
        conditions=[Condition(species='O', coord=cus), Condition(species='CO', coord=cus_right)],
        actions=[Action(species='empty', coord=cus), Action(species='empty', coord=cus_right)],
        bystander_list=cus_bri_bystanders,
        rate_constant='(beta*h)**(-1)*exp(-beta*E_react_Ocus_CObridge*eV)',
        otf_rate='base_rate*exp(0.0 * (nr_CO_1nn + nr_O_1nn) )',
        tof_count={'CO_oxidation': 1}
    )
    process_holder.add_process(
        name='Ads_cus_right',
        conditions=[Condition(species='empty', coord=cus), Condition(species='empty', coord=cus_right)],
        actions=[Action(species='O', coord=cus), Action(species='CO', coord=cus_right)],
        bystander_list=cus_bri_bystanders,
        rate_constant='0',
        otf_rate='base_rate*exp(0.0 * (nr_CO_1nn + nr_O_1nn) )',
        tof_count={'CO_oxidation': -1}
    )

    process_holder.add_process(
        name='React_cus_left',
        conditions=[Condition(species='O', coord=cus_right), Condition(species='CO', coord=cus)],
        actions=[Action(species='empty', coord=cus_right), Action(species='empty', coord=cus)],
        bystander_list=cus_bri_bystanders,
        rate_constant='(beta*h)**(-1)*exp(-beta*E_react_Obridge_COcus*eV)',
        otf_rate='base_rate*exp(0.0 * (nr_CO_1nn + nr_O_1nn) )',
        tof_count={'CO_oxidation': 1}
    )
    process_holder.add_process(
        name='Ads_cus_left',
        conditions=[Condition(species='empty', coord=cus_right), Condition(species='empty', coord=cus)],
        actions=[Action(species='O', coord=cus_right), Action(species='CO', coord=cus)],
        bystander_list=cus_bri_bystanders,
        rate_constant='0',
        otf_rate='base_rate*exp(0.0 * (nr_CO_1nn + nr_O_1nn) )',
        tof_count={'CO_oxidation': -1}
    )

    process_holder.add_process(
        name='React_bridge_up',
        conditions=[Condition(species='O', coord=bridge), Condition(species='CO', coord=bridge_up)],
        actions=[Action(species='empty', coord=bridge), Action(species='empty', coord=bridge_up)],
        bystander_list=bri_up_bystanders,
        rate_constant='(beta*h)**(-1)*exp(-beta*E_react_Obridge_CObridge*eV)',
        otf_rate='base_rate*exp(0.0 * (nr_CO_1nn + nr_O_1nn) )',
        tof_count={'CO_oxidation': 1}
    )
    process_holder.add_process(
        name='Ads_bridge_up',
        conditions=[Condition(species='empty', coord=bridge), Condition(species='empty', coord=bridge_up)],
        actions=[Action(species='O', coord=bridge), Action(species='CO', coord=bridge_up)],
        bystander_list=bri_up_bystanders,
        rate_constant='0',
        otf_rate='base_rate*exp(0.0 * (nr_CO_1nn + nr_O_1nn) )',
        tof_count={'CO_oxidation': -1}
    )

    process_holder.add_process(
        name='React_bridge_down',
        conditions=[Condition(species='O', coord=bridge_up), Condition(species='CO', coord=bridge)],
        actions=[Action(species='empty', coord=bridge_up), Action(species='empty', coord=bridge)],
        bystander_list=bri_up_bystanders,
        rate_constant='(beta*h)**(-1)*exp(-beta*E_react_Obridge_CObridge*eV)',
        otf_rate='base_rate*exp(0.0 * (nr_CO_1nn + nr_O_1nn) )',
        tof_count={'CO_oxidation': 1}
    )
    process_holder.add_process(
        name='Ads_bridge_down',
        conditions=[Condition(species='empty', coord=bridge_up), Condition(species='empty', coord=bridge)],
        actions=[Action(species='O', coord=bridge_up), Action(species='CO', coord=bridge)],
        bystander_list=bri_up_bystanders,
        rate_constant='0',
        otf_rate='base_rate*exp(0.0 * (nr_CO_1nn + nr_O_1nn) )',
        tof_count={'CO_oxidation': -1}
    )

    process_holder.add_process(
        name='React_bridge_right',
        conditions=[Condition(species='O', coord=bridge), Condition(species='CO', coord=bridge_right)],
        actions=[Action(species='empty', coord=bridge), Action(species='empty', coord=bridge_right)],
        bystander_list=bri_cus_bystanders,
        rate_constant='(beta*h)**(-1)*exp(-beta*E_react_Obridge_COcus*eV)',
        otf_rate='base_rate*exp(0.0 * (nr_CO_1nn + nr_O_1nn) )',
        tof_count={'CO_oxidation': 1}
    )
    process_holder.add_process(
        name='Ads_bridge_right',
        conditions=[Condition(species='empty', coord=bridge), Condition(species='empty', coord=bridge_right)],
        actions=[Action(species='O', coord=bridge), Action(species='CO', coord=bridge_right)],
        bystander_list=bri_cus_bystanders,
        rate_constant='0',
        otf_rate='base_rate*exp(0.0 * (nr_CO_1nn + nr_O_1nn) )',
        tof_count={'CO_oxidation': -1}
    )

    process_holder.add_process(
        name='React_bridge_left',
        conditions=[Condition(species='O', coord=bridge_right), Condition(species='CO', coord=bridge)],
        actions=[Action(species='empty', coord=bridge_right), Action(species='empty', coord=bridge)],
        bystander_list=bri_cus_bystanders,
        rate_constant='(beta*h)**(-1)*exp(-beta*E_react_Ocus_CObridge*eV)',
        otf_rate='base_rate*exp(0.0 * (nr_CO_1nn + nr_O_1nn) )',
        tof_count={'CO_oxidation': 1}
    )
    process_holder.add_process(
        name='Ads_bridge_left',
        conditions=[Condition(species='empty', coord=bridge_right), Condition(species='empty', coord=bridge)],
        actions=[Action(species='O', coord=bridge_right), Action(species='CO', coord=bridge)],
        bystander_list=bri_cus_bystanders,
        rate_constant='0',
        otf_rate='base_rate*exp(0.0 * (nr_CO_1nn + nr_O_1nn) )',
        tof_count={'CO_oxidation': -1}
    )

    pt = process_holder.add_project_processes(pt, backend=backend)

    # Export and build model if it does not exist yet
    if not os.path.exists(pt.meta.model_name):
        pt.export_xml_file(pt.meta.model_name + '.xml')
        pt.print_statistics()

        start = int(time.time())
        command = 'export %s.xml %s -b %s -t' % (pt.meta.model_name, pt.meta.model_name, backend)
        cli_main(command)
        real_time = int(time.time()) - start

        if compile_time_path:
            with open(compile_time_path, 'a') as f:
                f.write('{backend};{lat_ints};{real_time}\n'.format(
                    backend=backend,
                    lat_ints=lat_ints,
                    real_time=real_time
                ))

    return pt.meta.model_name


if __name__ == '__main__':
    lateral_interactions = 3
    backend = 'local_smart'

    if len(sys.argv) > 1:
        lateral_interactions = int(sys.argv[1])

    if len(sys.argv) > 2:
        backend = sys.argv[2]

    name = render_model(lateral_interactions, backend)
    print(name)
