# Supplementary material for: A Practical Guide to Surface Kinetic Monte Carlo Simulations
Source: Front Chem. 2019 Apr 9;7:202. doi: 10.3389/fchem.2019.00202 (PMC6465329; doi:10.3389/fchem.2019.00202)
Supplement: Supplementary file 1 [file Data_Sheet_1.ZIP › SI_data/run_and_plot_COoxRuO2.py]

#!/usr/bin/env python
from kmos.run import KMC_Model
import matplotlib.pyplot as plt
from matplotlib import gridspec
import random
import numpy as np

#Set up the plot
fig=plt.figure(figsize=(9.3,6))
gs = gridspec.GridSpec(4, 4)
ax1=plt.subplot(gs[0,0])
ax2=plt.subplot(gs[0,1],sharey=ax1)
ax3=plt.subplot(gs[0,2],sharey=ax1)
ax4=plt.subplot(gs[0,3],sharey=ax1)
ax5=plt.subplot(gs[1,0],sharex=ax1)
ax6=plt.subplot(gs[1,1],sharex=ax2,sharey=ax5)
ax7=plt.subplot(gs[1,2],sharex=ax3,sharey=ax5)
ax8=plt.subplot(gs[1,3],sharex=ax4,sharey=ax5)
ax9=plt.subplot(gs[2:,0],sharex=ax1)
ax10=plt.subplot(gs[2:,1],sharex=ax2,sharey=ax9)
ax11=plt.subplot(gs[2:,2],sharex=ax3,sharey=ax9)
ax12=plt.subplot(gs[2:,3],sharex=ax4,sharey=ax9)

#Model parameters
species = ['empty','o'] #Species to add to cus sites in the initial state
colors = ["#0065bd","#a2ad00","#e37222","#B452CD","#dad7cb","#000000","r"]
ass_axes = [[ax1,ax5,ax9,ax2,ax6,ax10],[ax3,ax7,ax11,ax4,ax8,ax12]]

rerun = False #If True rerun model, if False read previous results from files

Temp = 450 #Temperature in Kelvin
p_COgas = 1 #CO pressure in bar
p_O2gas = 1 #O2 pressure in bar

#Run and plot
plot_num = 1
for axes, init in zip(ass_axes,species):
    
    #Short timescale simulations
    if rerun:

        #load model
        model = KMC_Model(print_rates=False, banner=False)

        #set pressures and temperature
        model.parameters.T = Temp
        model.parameters.p_COgas = p_COgas
        model.parameters.p_O2gas = p_O2gas

        #prepare initial state
        if init == 'o': #prepare initial state of system with all cus sites covered by O
            for i in range(model.size[0]):
                for j in range(model.size[1]):
                    model._put([i,j,0,model.lattice.ruo2_cus], model.proclist.o)
            model._adjust_database()

        #get TOF labels
        tof_labels = model.get_tof_header().split(' ')

        #get coverage labels
        cov_labels = model.get_occupation_header().split(' ')

        #Number of kmc steps taken in each sample
        sample_step = 20

        #Number of samples
        N = 100

        #prepare arrays for TOFs, coverages and kmc steps
        tofs = np.zeros((N,len(tof_labels)))
        covs = np.zeros((N,len(cov_labels)))
        times = np.zeros((N,1))

        #run model and save data
        for i in range(N):
            atoms = model.get_atoms(geometry=False)
            tof = atoms.tof_integ
            tofs[i,:] = tof
            cov = atoms.occupation
            covs[i,:] = cov.flatten()
            time = atoms.kmc_time
            times[i] = time
            model.do_steps(sample_step)

        np.savetxt('times_short_run%d.txt'%plot_num,times)
        np.savetxt('tofs_short_run%d.txt'%plot_num,tofs)
        np.savetxt('covs_short_run%d.txt'%plot_num,covs)

        #plot TOFs
        for i in range(len(tof_labels)):
            axes[0].plot(times*1e9, tofs[:,i], color=colors[i], label='CO ox.')
            axes[1].plot(times*1e9, tofs[:,i], color=colors[i], label='CO ox.')

    else:

        #load model
        model = KMC_Model(print_rates=False, banner=False)

        #get TOF labels
        tof_labels = model.get_tof_header().split(' ')

        #get coverage labels
        cov_labels = model.get_occupation_header().split(' ')

        model.deallocate()

        times = np.loadtxt('times_short_run%d.txt'%plot_num)
        tofs = np.loadtxt('tofs_short_run%d.txt'%plot_num)
        covs = np.loadtxt('covs_short_run%d.txt'%plot_num)
        #print times
        #print tofs

        #plot TOFs
        for i in range(len(tof_labels)):
            axes[0].plot(times*1e9, tofs, color=colors[i], label='CO ox.')
            axes[1].plot(times*1e9, tofs, color=colors[i], label='CO ox.')

    #plot covs
    for i in range(len(cov_labels)):
        axes[2].plot(times*1e9, covs[:,i], color=colors[i], label=cov_labels[i].replace('_ruo2','').replace('bridge','br').replace('empty','*'))

    #Long timescale simulations
    if rerun:

        #Number of kmc steps taken in each sample
        sample_step = 2e5

        #Number of samples
        N = 1000

        #prepare arrays for TOFs, coverages and kmc steps
        tofs = np.zeros((N,len(tof_labels)))
        covs = np.zeros((N,len(cov_labels)))
        times = np.zeros((N,1))

        #run model and save data
        for i in range(N):
            atoms = model.get_atoms(geometry=False)
            tof = atoms.tof_integ
            tofs[i,:] = tof
            cov = atoms.occupation
            covs[i,:] = cov.flatten()
            time = atoms.kmc_time
            times[i] = time
            model.do_steps(sample_step)
    
        model.deallocate()

        np.savetxt('times_long_run%d.txt'%plot_num,times)
        np.savetxt('tofs_long_run%d.txt'%plot_num,tofs)
        np.savetxt('covs_long_run%d.txt'%plot_num,covs)

        #plot TOFs
        for i in range(len(tof_labels)):
            axes[3].plot(times, tofs[:,i], color=colors[i], label='CO ox.')
            axes[4].plot(times, tofs[:,i], color=colors[i], label='CO oxid.')

    else:
        times = np.loadtxt('times_long_run%d.txt'%plot_num)
        tofs = np.loadtxt('tofs_long_run%d.txt'%plot_num)
        covs = np.loadtxt('covs_long_run%d.txt'%plot_num)

        #plot TOFs
        for i in range(len(tof_labels)):
            axes[3].plot(times, tofs, color=colors[i], label='CO ox.')
            axes[4].plot(times, tofs, color=colors[i], label='CO oxid.')

    #plot covs
    for i in range(len(cov_labels)):
        axes[5].plot(times, covs[:,i], color=colors[i], label=cov_labels[i].replace('_ruo2','').replace('bridge','br').replace('empty','*'))

    plot_num += 1

#adjust axis limits
ax1.set_ylim(1000,8000)
ax1.set_xlim(0,58)
ax6.set_ylim(0,11.7)
ax6.set_xlim(0.1,140)
ax3.set_xlim(0,58)
ax8.set_xlim(0.1,140)
ax9.set_ylim(-0.03,1.03)

#adjust splines
#TOFs
ax1.spines['right'].set_visible(False)
ax1.spines['bottom'].set_visible(False)
ax2.spines['left'].set_visible(False)
ax2.spines['bottom'].set_visible(False)
ax3.spines['right'].set_visible(False)
ax3.spines['bottom'].set_visible(False)
ax4.spines['left'].set_visible(False)
ax4.spines['bottom'].set_visible(False)
ax5.spines['right'].set_visible(False)
ax5.spines['top'].set_visible(False)
ax6.spines['left'].set_visible(False)
ax6.spines['top'].set_visible(False)
ax7.spines['right'].set_visible(False)
ax7.spines['top'].set_visible(False)
ax8.spines['left'].set_visible(False)
ax8.spines['top'].set_visible(False)
#covs
ax9.spines['right'].set_visible(False)
ax10.spines['left'].set_visible(False)
ax11.spines['right'].set_visible(False)
ax12.spines['left'].set_visible(False)


#adjust ticks
#TOFs
ax1.yaxis.tick_left()
ax1.xaxis.tick_top()
ax2.yaxis.tick_right()
ax2.xaxis.tick_top()
ax3.yaxis.tick_left()
ax3.xaxis.tick_top()
ax4.yaxis.tick_right()
ax4.xaxis.tick_top()
ax5.yaxis.tick_left()
ax5.xaxis.tick_bottom()
ax6.yaxis.tick_right()
ax6.xaxis.tick_bottom()
ax7.yaxis.tick_left()
ax7.xaxis.tick_bottom()
ax8.yaxis.tick_right()
ax8.xaxis.tick_bottom()
#covs
ax9.yaxis.tick_left()
ax10.yaxis.tick_right()
ax11.yaxis.tick_left()
ax12.yaxis.tick_right()

#set ticks
ax1.set_yticks([2000,4000,6000,8000])
ax10.set_xticks([40,80,120])
ax12.set_xticks([40,80,120])

#adjust tick labels
#TOFs
ax1.tick_params(labeltop='off')
ax2.tick_params(labeltop='off')
ax2.tick_params(labelright='off')
ax3.tick_params(labeltop='off')
ax3.tick_params(labelleft='off')
ax4.tick_params(labeltop='off')
ax4.tick_params(labelright='off')
ax5.tick_params(labeltop='off')
ax5.tick_params(labelbottom='off')
ax6.tick_params(labeltop='off')
ax6.tick_params(labelright='off')
ax6.tick_params(labelbottom='off')
ax7.tick_params(labeltop='off')
ax7.tick_params(labelleft='off')
ax7.tick_params(labelbottom='off')
ax8.tick_params(labeltop='off')
ax8.tick_params(labelright='off')
ax8.tick_params(labelbottom='off')
#covs
ax10.tick_params(labelright='off')
ax11.tick_params(labelleft='off')
ax12.tick_params(labelright='off')

#set axis labels
fig.text(0.02, 0.87, ur'TOF (s$^{-1}$ unit cell$^{-1}$)', rotation=90)
ax9.set_ylabel('Coverage (ML)')
ax9.set_xlabel('Time (ns)')
ax10.set_xlabel('Time (s)')
ax11.set_xlabel('Time (ns)')
ax12.set_xlabel('Time (s)')

#draw diagonal lines
d = .03  # how big to make the diagonal lines in axes coordinates
# arguments to pass to plot, just so we don't keep repeating them
kwargs = dict(transform=ax1.transAxes, color='k', clip_on=False)
ax1.plot((-d, +d), (-d, +d), **kwargs)
ax1.plot((1-d, 1+d), (1-d, 1+d), **kwargs)
kwargs.update(transform=ax2.transAxes)  # switch to the bottom axes
ax2.plot((1-d, 1+d), (-d, +d), **kwargs)  # bottom-left diagonal
ax2.plot((-d, +d), (1 - d, 1 + d), **kwargs)  # bottom-right diagonal
kwargs = dict(transform=ax3.transAxes, color='k', clip_on=False)
ax3.plot((-d, +d), (-d, +d), **kwargs)
ax3.plot((1-d, 1+d), (1-d, 1+d), **kwargs)
kwargs.update(transform=ax4.transAxes)  # switch to the bottom axes
ax4.plot((1-d, 1+d), (-d, +d), **kwargs)  # bottom-left diagonal
ax4.plot((-d, +d), (1 - d, 1 + d), **kwargs)  # bottom-right diagonal
kwargs = dict(transform=ax5.transAxes, color='k', clip_on=False)
ax5.plot((1-d, 1+d), (-d, +d), **kwargs)  # bottom-left diagonal
ax5.plot((-d, +d), (1 - d, 1 + d), **kwargs)  # bottom-right diagonal
kwargs.update(transform=ax6.transAxes)  # switch to the bottom axes
ax6.plot((-d, +d), (-d, +d), **kwargs)  # bottom-left diagonal
ax6.plot((1-d, 1+d), (1 - d, 1 + d), **kwargs)  # bottom-right diagonal
kwargs = dict(transform=ax7.transAxes, color='k', clip_on=False)
ax7.plot((1-d, 1+d), (-d, +d), **kwargs)  # bottom-left diagonal
ax7.plot((-d, +d), (1 - d, 1 + d), **kwargs)  # bottom-right diagonal
kwargs.update(transform=ax8.transAxes)  # switch to the bottom axes
ax8.plot((-d, +d), (-d, +d), **kwargs)  # bottom-left diagonal
ax8.plot((1-d, 1+d), (1 - d, 1 + d), **kwargs)  # bottom-right diagonal
d2=d/2.
kwargs = dict(transform=ax9.transAxes, color='k', clip_on=False)
ax9.plot((1-d, 1+d), (-d2, +d2), **kwargs)  # bottom-left diagonal
ax9.plot((1-d, 1+d), (1 - d2, 1 + d2), **kwargs)  # bottom-right diagonal
kwargs.update(transform=ax10.transAxes)  # switch to the bottom axes
ax10.plot((-d, +d), (-d2, +d2), **kwargs)  # bottom-left diagonal
ax10.plot((-d, +d), (1 - d2, 1 + d2), **kwargs)  # bottom-right diagonal
kwargs = dict(transform=ax11.transAxes, color='k', clip_on=False)
ax11.plot((1-d, 1+d), (-d2, +d2), **kwargs)  # bottom-left diagonal
ax11.plot((1-d, 1+d), (1 - d2, 1 + d2), **kwargs)  # bottom-right diagonal
kwargs.update(transform=ax12.transAxes)  # switch to the bottom axes
ax12.plot((-d, +d), (-d2, +d2), **kwargs)  # bottom-left diagonal
ax12.plot((-d, +d), (1 - d2, 1 + d2), **kwargs)  # bottom-right diagonal

#add legends
box = ax8.get_position()
ax8.set_position([box.x0, box.y0, box.width * 0.8, box.height])
ax8.legend(bbox_to_anchor=(1, 0.916), bbox_transform=plt.gcf().transFigure)
box = ax12.get_position()
ax12.set_position([box.x0, box.y0, box.width * 0.8, box.height])
ax12.legend(bbox_to_anchor=(0.99, 0.5), bbox_transform=plt.gcf().transFigure)

#Add text
ax1.text(55,8700,'(a)', fontsize=14)
ax3.text(55,8700,'(b)', fontsize=14)

#save plot
plt.subplots_adjust(left=0.1, right=0.81, top=0.94, bottom=0.08, hspace=0.1, wspace=0.1)
plt.savefig('COoxRuO2_relaxation.eps')
