# Supplementary material for: A Practical Guide to Surface Kinetic Monte Carlo Simulations
Source: Front Chem. 2019 Apr 9;7:202. doi: 10.3389/fchem.2019.00202 (PMC6465329; doi:10.3389/fchem.2019.00202)
Supplement: Supplementary file 1 [file Data_Sheet_1.ZIP › SI_data/view_SOSadsdes.py]

"""Visualize the growth of a run of the SOS model"""
import sys, os
from kmos.run import KMC_Model
from ase.visualize import view

config = os.path.splitext(sys.argv[1])[0]

size = (30, 30, 30)
model = KMC_Model(banner = False, size = size)

model.load_config(config)
at = model.get_atoms()

view(at)
